# Supplementary material for: A 3D Searchable Database of Transgenic Zebrafish Gal4 and Cre Lines for Functional Neuroanatomy Studies
Source: Front Neural Circuits. 2015 Nov 24;9:78. doi: 10.3389/fncir.2015.00078 (PMC4656851; doi:10.3389/fncir.2015.00078)
Supplement: Supplemental Table 1 — Neuroanatomical annotation and integration site mapping for Gal4 enhancer trap lines imaged as part of this study. Annotations use terms from the zebrafish anatomical ontology, except where available terms are insufficiently specific. Lines which subjectively appear to most prominently label a single neuroanatomical structure are annotated as ‘selective’. Many lines include expression in retina and/or spinal cord. Because of the limitations of our confocal and epifluorescent analysis, we have not generally included further annotation of cells within these structures. We also provide limited annotation of structures outside the nervous system. Abbreviations: anterior lateral line ganglion, aLLg; nucleus of the medial longitudinal fasciculus, Nuc MLF; posterior lateral line ganglion, pLLg. Genes with accession numbers “ENS…” can be queried at Ensembl (http://www.ensembl.org). * Line y372Et contains a second linked integration in atp11a at Chr1:46822150. [file Table1.XLS]

## Sheet: Supplementary Table 1
Line	Vector	Expression	Neural specific?	Integration site Chr: position [orient]	Nearest gene - distance (bp)	Genotyping primer 1	Genotyping primer 2	PCR size
y234Et	SCP1:Gal4ff	trigeminal ganglion, pineal complex (projection neurons), medulla (caudal), retina, spinal cord, weak heart, weak muscle, axial vasculature (intersegmental vessels)	n	10:28607866 [+]	Intergenic: integrator complex subunit 2 (ints2) - 51288 bp	GCCTGGCTGCTTTAAACCAG	ACTCAAGTAAAGTAAAAATCCCCAAA	254
y236Et	REx2-cfos:kGal4ff	olfactory sensory neurons, hypothalamus - caudal zone, retina, spinal cord	y	14:32488427 [-]	Intergenic: Membrane magnesium transporter 1 (mmgt1) - 343 bp	ACTCAAGTAAAGTAAAAATCCCCAAA	CACTGCCGCTTTAAAACGCA	395
y237Et	REx2-cfos:kGal4ff	optic tectum, vagal region, spinal cord	y	25:19,691,130 [-]	Intergenic: hyaluronan and proteoglycan link protein 3 (hapln3) - 176 bp	ACTCAAGTAAAGTAAAAATCCCCAAA	TTAGACATTCACTCCGGCCA	271
y240Et	cfos:kGal4ff	olfactory sensory neurons, olfactory bulb, pineal, posterior tuberculum, rhombomere 3, rhombomere 5, pLLg, lateral line, retina, spinal cord, strong lens, weak heart, weak notochord, fast muscle, median fin fold, punctate cells on yolk and extension, skin	n	22:18778916 [+]	Intergenic: Cold inducible RNA binding protein b (cirbp) - 8555 bp	ACTCAAGTAAAGTAAAAATCCCCAAA	TCATGTAGCCTACATTGTAGCC	357
y241Et	REx2-SCP1:kGal4ff	hypothalamus - caudal zone, retinal ganglion cells, retinotectal tract, optic tectum, fast muscle, weak heart	n	1:619,473 [-]	First intron: dual specificity phosphatase 27 (dusp27)	ccctGATCAGTGTGTGGTGT	TCAAGTAAAGTAAAAATCCCCAAAA	121
y244Et	REx2-SCP1:kGal4ff	subpallium, habenula (lateral region;plus fasciculus retroflexus terminating below median raphe), band of neurons from posterior tuberculum to hypothalamus (intermediate), hypothalamus - caudal zone, retina, spinal cord strong fast muscle, liver	n
y245Et	SCP1:Gal4ff	habenula (left;medial region), periventricular cells, pineal, medulla oblongata (dorsal;caudal), retina, spinal cord, broad moderate intensity brain expression	y	8:41559388 [-]	Intergenic: musashi homolog 1 (msi1) - 161 bp	AAAGCCCAAAGACTCCACCT	TTCTTTCTTGCTTTTACTTTTACTTCC	290
y249Et	REx2-SCP1:kGal4ff	olfactory sensory neurons, subpallium (lateral/ventral), pineal, Nuc MLF, posterior commissure, hypothalamus - caudal zone, aLLg, pLLg, habenula (left), retinotectal tract, otic vesicle cristae, cerebellum, medulla (anterior and longitudinal stripes), spinal cord	y	Zv9_NA388:41677	Unknown
y252Et	REx2-SCP1:kGal4ff	posterior tuberculum, griseum tectale, optic tectum, hypothalamus, cerebellum, medulla (longitudinal stripe; hindbrain commissures), retina, spinal cord	n	5:71036701 [-]	Intergenic: GS homeobox 1 (gsx1) - 20796 bp	GGCCGGAAATATGTTCTGCC	ACTCAAGTAAAGTAAAAATCCCCAAA	304
y255Et	REx2-cfos:kGal4ff	posterior tuberculum, medulla (caudal)	y	4:8,078,727 [+]	First intron: signal peptide, CUB domain, EGF-like 1 (scube1)
y256Et	SCP1:Gal4ff	statoacoustic ganglion (selective;strong), retina, spinal cord	n	18:39,202,322 [-]	Intron: Peptidoglycan recognition protein 5 (pglyrp5)	ATACGCTGCATGGCTACAGG	ACTCAAGTAAAGTAAAAATCCCCAAA	300
y264Et	SCP1:Gal4ff	olfactory sensory neurons, pallium, subpallium, torus longitudinalis, mauthner cells, reticulospinal neurons, cerebellum (eminentia granularis), weak intestine, weak heart, weak muscle	n	17:49286618 [+]	Exon: T-cell lymphoma invasion and metastasis 2a (TIAM2(1of2))	CAGACAGACAGACAGACAGACA	ACTCAAGTAAAGTAAAAATCCCCAAA	338
y269Et	REx2-cfos:kGal4ff	pallium (central zone), optic tectum, hypothalamus - caudal zone, retinotectal tract, medulla (longitudinal stripe), aLLg, pLLg, spinal cord	y	20:32,151,328 [+]	Intergenic: Glutamate receptor, metabotropic 1a (grm1a) - 1555 bp	ATGCGCGACAGTGTCACTAA	ACTCAAGTAAAGTAAAAATCCCCAAA	268
y270Et	REx2-cfos:kGal4ff	pallium (dorso-medial telencephalon), pineal (selective), reticulospinal neurons (small subset), medulla (caudal; ventral), motor neurons, retina, spinal cord	y	10:40,378,086 [+]	Intron: immunoglobulin superfamily, member 5a (igsf5a)
y275Et	REx2-SCP1:kGal4ff	olfactory sensory neurons, subpallium, preoptic region, pretectum, optic tectum, tegmentum, cerebellar plate, cerebellum (eminentia granularis), torus longitudinalis, torus semicircularis, hypothalamus, medulla (caudal), retina, motor neurons, punctate cells on yolk	n
y279Et	REx2-SCP1:kGal4ff	subpallium, preoptic region, habenula (left;medial region), ventral thalamus, hypothalamus - caudal zone, trigeminal ganglion, statoacoustic ganglion, aLLg, pLLg, lateral line (radiating to head/trunk neuromasts), optic tectum (radial glia), reticulospinal neurons, medulla (medial cluster), retina, spinal cord	n
y293Et	tphR:Gal4ff	pineal complex, tegmentum, posterior commissure, dorsal raphe, medulla (two clusters: antero-lateral;dorso-medial), retina, spinal cord, notochord	n	19:29918823 [-]	First intron: Fibronectin type III domain containing 5b (fndc5b)	AGGGGTGTACTTATGCTGAGC	ACTCAAGTAAAGTAAAAATCCCCAAA	357
y294Et	tphR:Gal4ff	olfactory sensory neurons, pallium, subpallium, pineal complex, habenula (plus fasciculus retroflexus), thalamus, posterior tuberculum, dorsal raphe, optic tectum, tegmentum, torus semicircularis, medulla, hindbrain commissures, retina, spinal cord (ventral)	y	22:24988502 [+]	Intergenic: C22H1orf53 - 2610 bp	ACTCAAGTAAGATTCTAGCCAGATAC	TCCTTGTCGACGTTCACAGG	290
y295Et	cfos:Gal4ff	medulla (rhombomere 4;rhombomere 6), spinal cord (primary motor neurons), heart	n
y296Et	cfos:Gal4ff	olfactory sensory neurons (selective), hypothalamus - caudal zone, pituitary (pars anterior), neuromasts (hair cells;mantle cells;glia), weak skin, punctate cells on skin, branchial arches	n	22:9916974 [-]	Intergenic: si:ch211-236g6.1 - 42 bp
y297Et	cfos:Gal4ff	trigeminal, pLLg, lateral line, medulla (ventral longitudinal stripe), pituitary (pars intermedia), retina, motor neurons	y
y298Et	tphR:Gal4ff	pallium (small rostral cluster), pineal complex, habenula, optic tectum, pLLg, cerebellum, medulla oblongata, retina, spinal cord	y	9:5189792 [+]	Intergenic: CU207353.2 - 12901 bp	CTCTTCCGCAGAAAGAACTGA	ACTCAAGTAAAGTAAAAATCCCCAAA	269
y299Et	cfos:kGal4ff	olfactory bulb, pallium, tegmentum, medulla, hypothalamus - caudal zone, primary motor neurons (strong), weak heart	n	10:39,345,827 [+]	Intergenic: WSC domain containing 1 (WSCD1(2of3)) - 10634 bp	ACTCAAGTAAAGTAAAAATCCCCAAA	ACACTTGTTCGTTTTCCTCCAT	295
y300Et	cfos:kGal4ff	pallium, retinotectal tract, posterior tuberculum, preglomerula complex (M2), optic tectum (neuropil), hypothalamus, cerebellum (cerebellar plate), medulla (anterior cluster; caudal medial longitudinal stripe), retina (retinal ganglion cells), spinal cord	y	24:25072485 [-]	Intergenic: Basic helix-loop-helix family, member e22 (bhlhe22) - 1191 bp	TTCCCCGTATTGCTTCAGCG	ACTCAAGTAAAGTAAAAATCCCCAAA	298
y301Et	cfos:Gal4ff	medulla (caudal), retina (photoreceptor layer), intestine, blood, weak heart, liver	n	7:39422607 [+]	Intergenic: CCAAT/enhancer binding protein (C/EBP), alpha (cebpa) - 55232 bp	ACTCAAGTAAAGTAAAAATCCCCAAA	GCAATGACTGCCAAAGTGTTT	336
y302Et	cfos:kGal4ff	habenula (medial region), tegmentum, posterior tuberculum, inferior olive, retina, notochord, skin (patches above hindbrain and around heart), weak heart, weak muscle	n	20:31,771,236 [+]	Intergenic: syntaxin binding protein 5a (stxbp5a) - 621 bp	ACTCAAGTAAAGTAAAAATCCCCAAA	ATTGTCGCCTCACAGCATGA	363
y303Et	cfos:kGal4ff	posterior tuberculum, trigeminal ganglion, medulla (small cluster), punctate cells on yolk, weak heart, muscle	n
y304Et	cfos:kGal4ff	habenula, pretectum, ventral thalamus, optic tectum (cells; fibres from tectum descending into hindbrain), torus longitudinalis, hypothalamus - caudal zone, retina, spinal cord, weak muscle, strong heart	n	16:7507246 [-]	Intergenic: CKLF-like MARVEL transmembrane domain containing 8b (CMTM8(1of2)) - 43295 bp	ACTCAAGTAAAGTAAAAATCCCCAAA	AAGACGGAGCTGTACAAGGC	296
y305Et	cfos:kGal4ff	pallium, subpallium, habenula, cerebellum (eminentia granularis), retina, spinal cord, caudal tip of tail, weak muscle	n
y306Et	REx2-SCP1:kGal4ff	preoptic region (selective)	y
y307Et	REx2-SCP1:kGal4ff	medulla (three discrete clusters: anterior; in r4; longitudinal stripe), retina, spinal cord, intestine	n	15:40794745 [-]	Exon: Phenylalanyl-tRNA synthetase, beta subunit (farsb)	ACTCAAGTAAAGTAAAAATCCCCAAA	TCTGTTGACCTACTGCACGC	352
y308Et	tphR:Gal4ff	olfactory sensory neurons, olfactory bulb, optic tectum, dorsal raphe, medulla (rostral)	y		Unknown
y309Et	REx2-SCP1:kGal4ff	posterior commissure, Nuc MLF, aLLg, pLLg, retina, weak blood, cells on intestine	n
y310Et	REx2-SCP1:kGal4ff	pineal complex, posterior tuberculum, hypothalamus - caudal zone, optic tectum (sparse)	y	1:23,474,284 [-]	Intergenic: si:ch211-188p14.8 - 17479 bp	ACTCAAGTAAAGTAAAAATCCCCAAA	ACGAGTGTTTGAGTGCAGCT	270
y311Et	REx2-SCP1:kGal4ff	pallium, subpallium, anterior commissure, preoptic region, thalamic eminence, pineal complex, habenula, optic tectum, inferior olive, cerebellum, habenula, retina, spinal cord, intestine, jaw, weak heart	n
y312Et	REx2-SCP1:kGal4ff	olfactory sensory neurons (selective), olfactoy bulb, subpallium, retina, spinal cord	y	1:21429774 [-]	Intron: Annexin A5b (anxa5b)	ACTCAAGTAAAGTAAAAATCCCCAAA	GCCCATTGCTGCCTAAAACT	396
y313Et	REx2-SCP1:kGal4ff	posterior tuberculum, Nuc MLF, medulla (caudal), retina, spinal cord	y	15:52,608 [+]	Intergenic: si:zfos-411a11.2 - 1696 bp	ACTCAAGTAAAGTAAAAATCCCCAAA	ATCAAATGTGACAAACCGCGG	250
y314Et	SCP1:Gal4ff	medulla (rostral; caudal ventro-medial clusters), retina (photoreceptor layer), spinal cord, weak heart, weak muscle	n	14:31,129,791 [+]	Intron: slc7a2	GTCACACACTCAGGCTGTCA	ACTCAAGTAAAGTAAAAATCCCCAAA	291
y315Et	cfos:Gal4ff	medulla (caudal), spinal cord (strong; broad;motor neurons), strong heart	n
y316Et	cfos:Gal4ff	olfactory sensory neurons (discrete rostro-medial cluster), retinotectal tract, spinal cord, weak notochord, weak pancreas	n	3:51530714 [-]	Intergenic: AL929327.3 - 95609 bp	GACAATGCCAACCAGCCAAG	ACTCAAGTAAAGTAAAAATCCCCAAA	332
y317Et	SCP1:Gal4ff	posterior tuberculum, trigeminal ganglion, pLLg, reticulospinal neurons, spinal cord, heart, muscle	n	10:6,763,413 [-]	Exon: sorting nexin 24 (snx24)	ACACTAATACTACCACCAGCGG	ACTCAAGTAAAGTAAAAATCCCCAAA	377
y318Et	REx2-SCP1:kGal4ff	cerebellum (selective; cerebellar plate; eminentia granularis), pLLg, cranial sensory ganglia, spinal cord, intestine	n	7:47,621,609 [-]	Intron: zgc:162297	ACCAGGCTCTAAATGTTTGTGC	ACTCAAGTAAAGTAAAAATCCCCAAA	258
y319Et	REx2-SCP1:kGal4ff	habenula (strong lateral;plus fasciculus retroflexus to below median raphe), Nuc MLF, statoacoustic ganglion (restricted portion with dorsal projection), retina, spinal cord, weak heart	n	1:40,177,687 [-]	Intron: dCMP deaminase (dctd)	CCCGAGATGAAGGCATGGAG	ACTCAAGTAAAGTAAAAATCCCCAAA	377
y320Et	REx2-SCP1:kGal4ff	olfactory sensory neurons, pallium, preoptic region, posterior tuberculum, hypothalamus, aLLg, pLLg, strong cranial sensory ganglia (plus plexus in medulla), inferior olive, retina, spinal cord, swim bladder, lens	n
y321Et	REx2-SCP1:kGal4ff	subpallium, preoptic region, rostral hypothalamus, posterior tuberculum	y	2:11,002,513 [+]	Intergenic: LIM homeobox 8a (lhx8a) - 1032 bp
y322Et	REx2-SCP1:kGal4ff	olfactory sensory neurons, medulla (small rostral cluster),retina, spinal cord	y	19:44,346,108 [-]	Intron: cytoplasmic linker associated protein 2 (clasp2)	GCCGGAGCAACAGACTATGA	ACTCAAGTAAAGTAAAAATCCCCAAA	282
y323Et	REx2-SCP1:kGal4ff	subpallium, posterior tuberculum, hypothalamus - caudal zone, cerebellum, rhombomere 4, otic vesicle maculae, retina, heart, slow muscle	n	7:54648943 [-]	Exon: fgf3	ACTCAAGTAAGATTCTAGCCAGATAC	GATCACTGAAAGCCACGTGC	322
y324Et	cfos:Gal4ff	medulla (ventro-medial cluster of neurons), retina, spinal cord	y	12:40486192 [-]	Intron: si:dkey-239b22.1	ACTCAAGTAAAGTAAAAATCCCCAAA	ATGTCACAACTTGCCCAGCA	363
y325Et	SCP1:Gal4ff	olfactory sensory neurons, posterior tuberculum, optic tectum, pituitary, reticulospinal neurons, trigeminal ganglion, aLLg, pLLg, neuromasts (strong; head and trunk), medulla (caudal/dorsal and longitudinal stripe), otic vesicle maculae, retinotectal tract, spinal cord, endocrine pancreas, fast muscle	n
y326Et	cfos:kGal4ff	reticulospinal neuron (selective; two bilateral pairs), pituitary (pars anterior)	y	3:50931110 [+]	Intergenic: Tripartite motif containing 35 (TRIM35(3of41)) - 25527 bp	ACTCAAGTAAGATTCTAGCCAGATAC	CTCGGTCCCTGATGGTGAAT	481
y327Et	REx2-cfos:kGal4ff	hypothalamus - rostral zone (selective), subpallium, posterior tuberculum, medulla (medio-lateral cluster), pLLg, neuromasts	y	3:10,432,998 [-]	Intergenic: si:ch73-208g21.1 - 34994 bp	CGCTTTTAGGCTGCACAAGT	ACTCAAGTAAAGTAAAAATCCCCAAA	265
y328Et	REx2-cfos:kGal4ff	subpallium, habenula (plus fasciculus retroflexus), torus longitudinalis, medulla (dorsal caudal), floorplate (brain and spinal cord), retina	y	16:29654676 [-]	Exon: Endoplasmic reticulum protein 44 (erp44)	ACTCAAGTAAAGTAAAAATCCCCAAA	GATGTCGCCCAGCTCTAGTT	252
y329Et	REx2-cfos:kGal4ff	subpallium, thalamic eminence (main and migrated?), ventral thalamus, posterior tuberculum, hypothalamus - caudal zone, optic tectum, vagal region, motor neurons, retina, punctate cells on yolk	n	2:18388917 [+ ]	Intergenic: 5S-rRNA - 13027 bp
y330Et	cfos:kGal4ff	habenula (strong; plus fasciculus retroflexus to interpeduncular nucleus), inferior olive, trigeminal ganglion, aLLg, statoacoustic ganglion, pLLg, muscle, pronephric ducts, retina, spinal cord	n	6:4283166 [-]	Intergenic: RNA binding motif protein 26 (RBM26) - 7609 bp	CCATCTGTCTCACTCAGCGG	ACTCAAGTAAAGTAAAAATCCCCAAA	366
y331Et	REx2-cfos:kGal4ff	pallium, optic tectum (neuropil), medulla (clusters), reticulospinal neurons, retina, spinal cord	y
y332Et	REx2-cfos:kGal4ff	habenula (right;medial;plus fasciculus retroflexus), hypothalamus - caudal zone, otic maculae, retina, spinal cord	y	24:27249324 [+]	Intron: solute carrier family 7, member 14b (slc7a14b)	CAAGCCCAATCCTGATCCCT	ACTCAAGTAAAGTAAAAATCCCCAAA	346
y333Et	REx2-cfos:kGal4ff	hypothalamus -caudal zone (selective), medulla, spinal cord	y
y334Et	REx2-cfos:kGal4ff	cerebellum, medulla (discrete clusters), reticulospinal neurons, retina, spinal cord	y
y336Et	REx2-SCP1:kGal4ff	optic tectum, retinotectal tract (strong), hypothalamus - caudal zone, pituitary (strong; pars intermedia), medulla (caudal/ventral), retina, spinal cord, pancreas	n
y337Et	REx2-cfos:kGal4ff	pLLg, spinal cord (floorplate)	y	2:10272050 [+]	Intron: coiled-coil domain containing 18 (CCDC18 (1 of 2))	CTGCAACAGGCCAGAGATCA	ACTCAAGTAAAGTAAAAATCCCCAAA	281
y338Et	cfos:kGal4ff	pretectum (migrated area), optic tectum (anterior/lateral), medulla (rostral), neuromasts (sparse), retina	y
y339Et	REx2-cfos:kGal4ff	hypothalamus - rostral zone (selective), pallium, retina	y
y341Et	REx2-cfos:kGal4ff	hypothalamus - caudal zone (selective), retina, spinal cord	y
y342Et	REx2-cfos:kGal4ff	medulla (caudal cluster), pLLG, retina, spinal cord	y	21:44291658 [+]	Intergenic: si:ch211-25g7.3 - 10743 bp	TGTGTCTGTTGTGTTTGTGTGT	ACTCAAGTAAAGTAAAAATCCCCAAA	308
y345Et	REx2-cfos:kGal4ff	subpallium, reticulospinal neurons, medulla (caudal cluster), retina, spinal cord	y	9:10,031,215 [+]	First intron: follistatin-like 1b (fstl1b)	AAGCAACCAAGTCACTGAACA	ACTCAAGTAAAGTAAAAATCCCCAAA	317
y347Et	REx2-SCP1:kGal4ff	hypothalamus - caudal zone (selective), medulla, floorplate, retina	n	25:654,264 [-]	Intergenic: zinc finger protein 609a (znf609a) - 211 bp
y351Et	SCP1:Gal4ff	olfactory sensory neurons, Nuc MLF, posterior commissure, medulla (dorsal/caudal), hindbrain commissures, retina, spinal cord, fin	n	8:26512923 [+]	Intron: semaphorin 3Ga (sema3ga)	ACTCAAGTAAGATTCTAGCCAGATAC	CCGGATGTCAGCCATTGAGT	499
y352Et	SCP1:Gal4ff	medulla (small lateral cluster in ~rhombomere 6), lens, retina	n
y353Et	cfos:kGal4ff	pretectum, hypothalamus - caudal zone, medulla (discrete clusters), pLLg, strong lens, esophagus/pharynx, jaw, eye muscle, fins	n
y354Et	REx2-SCP1:kGal4ff	retinotectal tract (selective; additional retinal arborization fields), medulla, spinal cord, strong heart, intestine	n
y355Et	tphR:Gal4ff	dorsal raphe, medulla (two clusters), otic vesicle cristae, lateral line (glia), retina, spinal cord, weak heart, weak notochord, weak eye muscle	n	7:47999107 [-]	First intron: zinc finger protein 536 (znf536)	ACTCAAGTAAGATTCTAGCCAGATAC	TGTGTGTGTTCGAGTGCAGA	327
y356Et	SCP1:Gal4ff	cerebellum (cerebellar plate), optic tectum (radial glia), retina, spinal cord, heart, fast muscle, skin, yolk, fin, branchial arches	n
y357Et	REx2-SCP1:kGal4ff	pallium, subpallium, pineal complex, dorsal thalamus, ventral thalamus, optic tectum, tegmentum, inferior olive, cranial sensory ganglia, pLLg, lateral line (innervation of neuromasts), retina, spinal cord, weak muscle, punctate cells on pectoral fin, median fin fold	n
y358Et	REx2-cfos:kGal4ff	vagal region, cranial sensory ganglia, motor neurons, retina, weak muscle, floorplate, swimbladder	n
y359Et	-3.0dbh:Gal4ff	medulla (discrete rostral cluster)	y
y364Et	SCP1:Gal4ff	pallium, radial glia (telencephalon/diencephalon), pinal complex, hypothalamus - caudal zone, pLLg, lateral line, neuromasts (head and trunk), medulla (radial glia), retina, spinal cord, muscle, weak skin	n
y365Et	cfos:Gal4ff	broadly expressed, thalamus, ventral midbrain, cerebellum, medulla, motor neurons, retina, weak heart, weak vasculature	n
y372Et	SCP1:Gal4ff	hypothalamus - rostral zone, reticulospinal neurons, otic vesicle cristae, trigeminal ganglion, aLLg, pLLg, retina, spinal cord, fast muscle, heart	n	1:46762378 [-]	Exon: ATPase, class VI, type 11A (atp11a) *	TGGTCATTTTTGGGAGGGGG	ACTCAAGTAAGATTCTAGCCAGATAC	452
y373Et	REx2-SCP1:kGal4ff	pallium, subpallium, habenula, optic tectum, torus longitudinalis, torus semicirculars, inferior olive, weak motor neurons, weak muscle, cells on intestine	n	22:20316172 [-]	First intron: Cugbp, Elav-like family member 5a (celf5a)	ACTCAAGTAAGATTCTAGCCAGATAC	GCCCCTACTGGCCCATATCTA	486
y375Et	SCP1:Gal4ff	subpallium, pineal, habenula (lateral;fasciculus retroflexus to below medial raphe), ventral thalamus, pituitary, medulla, Nuc MLF, medulla, motor neurons, retina, spinal cord, strong heart, weak ventral fin	n
Supplementary Table 1
