# Supplementary material for: A 3D Searchable Database of Transgenic Zebrafish Gal4 and Cre Lines for Functional Neuroanatomy Studies
Source: Front Neural Circuits. 2015 Nov 24;9:78. doi: 10.3389/fncir.2015.00078 (PMC4656851; doi:10.3389/fncir.2015.00078)
Supplement: Supplemental Table 2 — Anatomical annotation for additional Gal4 lines with verified integration sites. These lines were not used for high resolution imaging in this study. For each line, at least two lines of evidence support the integration site: either high throughput mapping and targeted PCR confirmation, or high throughput mapping and independent mapping data obtained using linker mediated PCR. [file Table2.XLS]

## Sheet: Supplementary Table 2
Line	Vector	Expression	Neural specific?	Integration site Chr: position [orient]	Nearest gene - distance (bp)	Genotyping primer 1	Genotyping primer 2	PCR size
y238Et	REx2-cfos:kGal4ff	strong broad brain expression, retina, spinal cord, neuromasts (trunk), distal medial fin, distal pronephric duct, heart	n	11:44604902 [-]	Intron: transmembrane protein 63Bb (tmem63bb)	ACTCAAGTAAAGTAAAAATCCCCAAA	TGTGCCAGGACTAATGCGAC	391
y243Et	REx2-SCP1:kGal4ff	olfactory bulb, skin (patch above caudal medulla), otic vesicle cristae, retina, spinal cord, notochord	n	16:41808194 [+]	Intergenic: Syntabulin (syntaxin-interacting) (sybu) - 5132 bp	ACTCAAGTAAAGTAAAAATCCCCAAA	CTTGCCCCGGTCTTAGATGG	274
y248Et	REx2-SCP1:kGal4ff	telencephalon, optic tectum, habenula, medulla, retina, spinal cord	y	1:15,462,105 [+]	Intergenic: FSHD region gene 1 (frg1) - 31245 bp
y265Et	SCP1:Gal4ff	medulla (caudal), retina, eye muscle, motor neurons, esophagus	n	1:54550186 [+]	Exon: ras homolog family member U (RHOU (1 of 2))	ACTCAAGTAAGATTCTAGCCAGATAC	CATCGACTCCTCTGCATGCT	398
y274Et	SCP1:Gal4ff	strong broad expression in brain and spinal cord, weak notochord, weak heart, slow muscle, fins, eye muscle	n	5:51191297 [-]	Intergenic: si:dkeyp-10a3.2 - 326897 bp	ACTCAAGTAAGATTCTAGCCAGATAC	TGGACAGAGGATTCGTGCAA	318
y346Et	REx2-cfos:kGal4ff	pineal, reticulospinal cells, Mauthner cell, weak slow muscle	n	6:50333189 [+]	First intron: Cytochrome c-1 (cyc1)	CGCTAAACTTGTTCAGGAGGGA	ACTCAAGTAAAGTAAAAATCCCCAAA
y348Et	REx2-SCP1:kGal4ff	olfactory sensory neurons, diencephalon, reticulospinal neurons, trigeminal ganglion, retina, spinal cord	y	3:7519484 [-]	Intergenic: BX000701.2 - 1180 bp	TCAGCACTGAACCTCCACAC	ACTCAAGTAAAGTAAAAATCCCCAAA	328
y349Et	REx2-SCP1:kGal4ff	strong neuromasts (hair cells), otic vesicle cristae (hair cells), otic vesicle maculae (hair cells), olfactory sensory neurons, retina, spinal cord	y	7:33400953 [+]	Intron: methyltransferase like 15 (METTL15)
y350Et	SCP1:Gal4ff	Nuc MLF, hypothalamus, pLLg, Mauthner cells, retina, spinal cord, weak heart	n	23:242,920 [-]	First intron: PDZ domain containing 4 (PDZD4 (1 of 2))	ACTCAAGTAAAGTAAAAATCCCCAAA	GTGTGGACAGAGCTGTGTGT	284
y377Et	tphR:Gal4ff	pineal, raphe, medulla (caudal), spinal cord, intestine, weak notochord	n	13:20096475 [+]	Intron: si:ch211-270n8.2	ACTCAAGTAAGATTCTAGCCAGATAC	AACGTCGTGCAGGCCTAATT	322
y387Et	tphR:Gal4ff	telencephalon, medulla, raphe, retina, spinal cord, muscle (including eye muscle), fin, notochord	n	24:40333322 [-]	Intergenic: Noggin 2 (nog2) - 3501 bp	ACTCAAGTAAGATTCTAGCCAGATAC	GCTGGGCTGTTGTAAACCAA	261
y388Et	SCP1:Gal4ff	vasculature (ISVs), medulla	n	7:65387548 [+]	Intergenic: lysophospholipase I (lypla1) - 19959 bp	ACTCAAGTAAGATTCTAGCCAGATAC	AACAGGAAACAGGACCGTGG	494
y389Et	SCP1:Gal4ff	telencephalon, spinal cord (radial glia), retina, weak lateral line, otic vesicle sensory cells,median fin fold, vasculature, exocrine pancreas, distal skin (fins and tail), yolk, lens, heart,	n	12:24969691 [-]	Intergenic: si:ch211-112k3.2 - 24206 bp	ACTCAAGTAAGATTCTAGCCAGATAC	GGTCCGTCAGCAGATGTTCT	427
y390Et	cfos:Gal4ff	optic tectum (radial glia), retina, weak fast muscle	n	9:16,299,101 [-]	Intergenic: 5S-rRNA - 5760 bp
y391Et	cfos:Gal4ff	radial glia, strong muscle, strong heart	n	23:27642736 [-]	First intron: DIP2 disco-interacting protein 2 homolog Ba (dip2ba)	ACTCAAGTAAGATTCTAGCCAGATAC	AGCGCTGTTTAAGAACGTGC	460
y392Et	cfos:Gal4ff	retinotectal tract, weak fast muscle, skin, gills, weak heart, vasculature	n	8:27660242 [+]	Intergenic: si:ch211-156j16.1 - 11146 bp	ACTCAAGTAAGATTCTAGCCAGATAC	GAACATTCGTAGTTCGTCGCA	277
y393Et	cfos:Gal4ff	hypothalamus, otic vesicle maculae (posterior), retina, spinal cord, floorplate, moderate fast muscle	n	19:40581722 [+]	First intron: brain-specific angiogenesis inhibitor 2 (BAI2(1of2))	ACTCAAGTAAGATTCTAGCCAGATAC	TCTAGGCAACAGAGGCATGC	224
y394Et	cfos:kGal4ff	medulla (caudal laterodorsal clusters), branchiomotor neurons (facial, vagal), diencephalon, motor neurons, eye muscle, strong pectoral fin, yolk extension, weak slow muscle	n	24:13365039 [+]	First intron: Putative KCNB2 paralogue	ACTCAAGTAAAGTAAAAATCCCCAAA	CAGGAAAACAACTGAAGAGGCA	267
y395Et	tphR:Gal4ff	raphe, olfactory sensory neurons, hypothalamus, pineal, trigeminal ganglion, weak heart	n	16:24187137 [-]	Exon: si:dkey-71b5.7	ACTCAAGTAAGATTCTAGCCAGATAC	GATAGCGCACCGTCTCTGAA	326
y396Et	SCP1:Gal4ff	aLLg, pLLg, branchial arches, endocrine pancreas, weak neuromasts	n	10:172834 [-]	First intron: Phosphatidylinositol glycan anchor biosynthesis, class P (pigp)	ACTCAAGTAAGATTCTAGCCAGATAC	GTTTGTTTGTCTCCAGGCCG	230
y397Et	SCP1:Gal4ff	aLLg, pLLg, optic tectum (radial glia), blood, fin, lateral line, strong notochord, weak muscle	n	10:8107827 [-]	First intron: Talin 1 (tln1)	ACTCAAGTAAGATTCTAGCCAGATAC	CATCCCTGAGGGCGCATATT	380
y398Et	SCP1:Gal4ff	broad brain, motor neurons, retina, heart, fast muscle	n	22:16980442 [+]	First intron: InaD-like (inadl)	ACTCAAGTAAGATTCTAGCCAGATAC	GCTGTGATTGAGCGCAGTTT	207
y399Et	SCP1:Gal4ff	cranial sensory ganglia, trigeminal ganglion, aLLG and pLLg, reticulospinal neurons, dorsal root ganglia (DRG), retina, iridophores,weak heart, yolk, intestine,	n	18:49717387 [+]	First intron: taldo1	ACTCAAGTAAGATTCTAGCCAGATAC	GCGGACACGGGAGACTTTAA	317
y400Et	cfos:Gal4ff	pLLg, lateral line, trigeminal ganglion, retina, weak fast muscle	n	13:22671861 [+]	Intron: LIM domain binding 3a (ldb3a)	ACTCAAGTAAGATTCTAGCCAGATAC	CGTCTGTGCTGCTGTAGTCT	254
y401Et	cfos:Gal4ff	optic tectum (radial glia), cerebellum, olfactory sensory neurons, central canal, weak muscle, weak heart, punctate cells on yolk	n	10:17306571 [-]	Intergenic: stomatin (EPB72)-like 2 (stoml2) - 17614 bp	ACTCAAGTAAGATTCTAGCCAGATAC	ACTGCAAACACTCAGCACCT	292
y402Et	cfos:Gal4ff	otic vesicle maculae, liver, optic tectum (neuropil)	n	4:9639671 [-]	Exon: tspan12	ACTCAAGTAAGATTCTAGCCAGATAC	TGAAGGTCAGCCACTCACAC	359
y403Et	REx2-SCP1:kGal4ff	reticulospinal neurons (variegated), retina, spinal cord, strong muscle	n	15:20624843 [-]	First intron: sortilin-related receptor, L (SORL1)	ACTCAAGTAAAGTAAAAATCCCCAAA	CAGTTCACCTCCGTGTCACT	255
y404Et	SCP1:Gal4ff	optic tectum (neuropil), aLLG, reticulospinal neurons, strong retina, weak notochord, weak heart, weak muscle, lens	n	7:19062583 [+]	First intron: ECSIT signalling integrator (ecsit)	ACTCAAGTAAGATTCTAGCCAGATAC	TGGAGACAGGTTTCAAGCTTTC	417
y405Et	SCP1:Gal4ff	optic tectum, olfactory sensory neurons, retina, spinal cord, muscle	n	15:38142438 [+]	Intron: robo2	ACTCAAGTAAGATTCTAGCCAGATAC	CCCATTCCACCACATCCCAA	351
y406Et	cfos:Gal4ff	reticulospinal neurons, Mauthner cells, punctate cells on skin, lens	n	20:13732727 [-]	Exon: Lysophosphatidylglycerol acyltransferase 1 (lpgat1)	ACTCAAGTAAAGTAAAAATCCCCAAA	CCAACAGGGCAAAGCACATC	276
y407Et	SCP1:Gal4ff	hypothalamus, optic tectum (neuropil), diencephalon, neuromasts (head, trunk), pLLg, weak muscle, endocrine pancreas, median fin fold, medulla (caudal dorso-lateral)	n	3:43696002 [+]	Exon: Proteasome (prosome, macropain) assembly chaperone 3 (psmg3)	ACTCAAGTAAGATTCTAGCCAGATAC	AGACGTGTGTAAGAGGCTGC	279
y408Et	SCP1:Gal4ff	habenula (plus fasciculus retroflexus projection to IPN), aLLg,pLLg, strong heart, weak fast muscle	n	9:36710259 [+]	Intergenic: Zona pellucida glycoprotein 2, like 1 (zp2l1) - 23506 bp	ACTCAAGTAAGATTCTAGCCAGATAC	AACACAACTGCAGCCTGAGT	497
y409Et	cfos:kGal4ff	blood	n	8:21,891,865 [-]	Intergenic: aminolevulinate, delta-, synthase 2 (alas2) - 32 bp
y410Et	cfos:kGal4ff	pectoral fins, muscle, notochord	n	7:16384505 [-]	Intergenic: Leucine rich repeat containing 28 (lrrc28) - 4646 bp	ACTCAAGTAAGATTCTAGCCAGATAC	GTACGCCCTGCACAGACATT	255
y411Et	cfos:kGal4ff	retina, weak motor neurons	y	24:33156962 [-]	Exon: Ras suppressor protein 1 (rsu1)	ACTCAAGTAAGATTCTAGCCAGATAC	GGATGCTTTCAGCTGTTTGGT	291
y412Et	cfos:kGal4ff	medulla (cluster adjacent to otic vesicle), heart	n	11:29,785,662 [-]	Intron: immunoglobin superfamily, member 21a (igsf21a)
y413Et	cfos:kGal4ff	medulla (radial glia), telencephalon, retina, spinal cord, heart, muscle, notochord, medial fin fold, blood	n	16:28426770 [+]	Intron: Rho guanine nucleotide exchange factor (GEF) 1b (arhgef1b)	ACTCAAGTAAGATTCTAGCCAGATAC	TCAGAAACGAGCAGCTTGGT	290
y414Et	REx2-cfos:kGal4ff	retina, spinal cord, endocrine pancreas	n	17:21,964,645 [+]	First intron: mitochondrial ribosomal protein S5 (mrps5)
y415Et	cfos:kGal4ff	olfactory sensory neurons, retina, endocrine pancreas	n	21:22,007,454 [+]	Intergenic: coiled-coil domain containing 90B (ccdc90b) - 347 bp
y416Et	cfos:kGal4ff	aLLg, pLLg, lateral line, optic tectum, pineal, cranial sensory ganglia, dorsal root ganglia, retina, spinal cord, intestine, weak notochord, weak ventral fast muscle	n	15:17514660 [-]	First intron: neural cell adhesion molecule 1b (ncam1b)	TGCTGGAGATACTGTTGCCTC	ACTCAAGTAAGATTCTAGCCAGATAC	414
y417Et	REx2-SCP1:kGal4ff	medulla (dorsal midline), telencephalon (ventral midline), lateral habenula, optic tectum, strong heart, strong intestine, punctate cells at somite boundaries, neuromasts (head only)	n	24:4,752,371 [+]	Intergenic: carboxypeptidase B1 (cpb1) - 82747 bp
y418Et	REx2-cfos:kGal4ff	spinal cord (selective, radial glia)	y	12:40237477 [-]	Intergenic: Tweety family member 2 (ttyh2) - 1390 bp	TAATGTGGCGCCCTCTTGTG	ACTCAAGTAAAGTAAAAATCCCCAAA	258
y419Et	REx2-SCP1:kGal4ff	habenula (left), cerebellum (EGr), pLLg, olfactory sensory neurons, medulla (lateral longitudinal stripe), muscle	n	13:44824535 [-]	Intergenic: CT737192.1 - 103021 bp	CACGGTGTGTTATCAGCTGC	ACTCAAGTAAAGTAAAAATCCCCAAA	302
y420Et	REx2-cfos:kGal4ff	olfactory sensory neurons, aLLg, pLLg, lateral line, neuromasts, spinal cord, floorplate, blood	n	11:25874207 [+]	First intron: Sulfatase 2a (sulf2)	ACTCAAGTAAGATTCTAGCCAGATAC	AATGGAGGGGGAAAGCAGTG	339
y421Et	REx2-cfos:kGal4ff	telencephalon, cranial sensory ganglia, retina, spinal cord, yolk, muscle notochord, fin, skin, jaw	n	12:26823958 [-]	Intergenic: hydroxycarboxylic acid receptor 1-4 (hcar1-4) - 2210 bp	ACTCAAGTAAGATTCTAGCCAGATAC	GCTGTTCCAAACCATGCTGT	460
y423Et	REx2-cfos:kGal4ff	optic tectum (neuropil), medulla, aLLg, pLLg, retina, spinal cord, endocrine pancreas, notochord	n	20:15525164 [-]	Intergenic: si:dkey-86e18.4 - 9667 bp	ACTCAAGTAAGATTCTAGCCAGATAC	GTGACCCACAGTATCTGCCC	476
y424Et	REx2-cfos:kGal4ff	weak slow muscle (selective)	n	17:7661974 [+]	Exon: Coiled-coil domain containing 170 (ccdc170)	ACTCAAGTAAGATTCTAGCCAGATAC	GCTATTAGCATTGAATCTTGCGC	202
y425Et	REx2-cfos:kGal4ff	optic tectum (neuropil), telencephalon, weak motor neurons, weak pLLG, spinal cord, weak heart, floorplate	n	13:46570157 [+]	Intergenic: BSD domain containing 1 (bsdc1) - 2637 bp	ACTCAAGTAAGATTCTAGCCAGATAC	ACGGCCACAATGAGTTGGAA	350
